# Supplementary material for: Shock wave impact on the viability of MDA-MB-231 cells
Source: PLoS One. 2020 Jun 4;15(6):e0234138. doi: 10.1371/journal.pone.0234138 (PMC7272042; doi:10.1371/journal.pone.0234138)
Supplement: S1 Table — (XLSX) [file pone.0234138.s001.xlsx]

## Sheet: PPDMS_peak
	4	8	12	16	20
laser confluence[J/cm^2]	0.107652	0.237118	0.361868	0.474944	0.580946
First peak [MPa]	13.5	31.2	39.2	47.3	48.8
	13.1	29.1	40.4	46.5	48.8
2018-03-22	11.5	29.7	41.2	46.5	48.1
	6.6	21.4	30.4	32.7	39.6
	7.8	22.3	31.2	33.5	38.1
2018-05-15	7.8	22.3	31.2	35.8	37.3
	9.7	23.5	32.8	36.5	40.4
	10.9	22.9	31.2	35.8	39.6
2018-05-19	10.6	23.2	32.7	35	41.2
	6.6	23.5	34.2	37.3	41.2
	7.2	23.8	34.2	37.3	41.9
	6.9	23.2	31.2	35.8	41.9
Mean	9.35	24.675	34.1583	38.3333	42.2417
std	2.4247	3.1681	3.73128	5.0394	3.8909

## Sheet: PPDMS_decay_time
	4	8	12	16	20
laser confluence[J/cm^2]	0.107652	0.237118	0.361868	0.474944	0.580946
First decay time [ns]	52.1	140.1	170.2	172.2	198.2
	48	150.1	156.2	184.2	190.2
2018-03-22	40	140.1	160.2	170.2
	48	136	172	160	168
	36	132	136	200
2018-05-15	52		156	136
	76	136	152	160	156
	52	136	132	148	164
2018-05-19	72	140	152	168	132
	36	100	184	152	160
	64	176	116	152	160
	44	176	148	152	160
Mean	51.675	142.027	152.883	162.883	165.378
std	12.4858	19.9108	17.8296	16.6202	18.23

## Sheet: PPDMS_impulse
	4	8	12	16	20
laser confluence[J/cm^2]	0.107652	0.237118	0.361868	0.474944	0.580946
Impusle [s*Pa]	0.97	5.66	9.08	10.78	13.56
	1.29	5.35	9.1	12.61	13.45
2018-03-22	0.72	5.15	9.05	12.79	15.27
	0.38	3.47	6.59	8.26	9.99
	0.66	3.8	6.14	8.46	10.25
2018-05-15	0.85	3.74	6.17	8.4	10.05
	1.15	4.56	7.44	8.41	9.4
	1.51	4.49	6.96	8.69	9
2018-05-19	1.47	4.48	6.44	8.53	9.51
	0.86	4.02	6.85	8.99	10.46
	0.87	4.07	6.71	9.02	10.36
	0.85	4.04	6.76	8.66	10.53
Mean	0.965	4.4025	7.27417	9.46667	10.9858
std	0.320637	0.654219	1.09188	1.57934	1.89239

## Sheet: CPDMS_peak
	4	8	12	16	20
laser confluence[J/cm^2]	0.107652	0.237118	0.361868	0.474944	0.580946
First peak [MPa]	9.7	23.5	30.9	36.6	43.5
	8.5	24.2	32.5	36.6	42.7
2018-03-22	12.2	23.5	32.5	36.6	41.2
	5.4	15.8	21.7	26.5	32.7
	6	16.2	22.9	27.3	32.7
2018-05-15	6.3	15.5	22	27.3	34.2
	5.4	16.8	24.2	29.6	35
	6	17.1	22.7	28.8	32.7
2018-05-19	6.6	17.4	25	30.4	33.5
	7.2	19.2	26	28.8	35
	7.2	19.5	25.7	29.6	35
	7.5	17.7	24.5	31.2	34.2
Mean	7.33333	18.8667	25.8833	30.775	36.0333
std	1.90058	3.03654	3.76294	3.59516	3.83587

## Sheet: CPDMS_decay_time
	4	8	12	16	20
laser confluence[J/cm^2]	C	0.237118	0.361868	0.474944	0.580946
First decay time [ns]	52	96.1	134.1	140.1	166.2
	54	108.1	118.1	134.1	158.2
2018-03-22	58	104.1	128.1	148.1	166.2
	68	92	108.1	132.1	160
	48	76	120.1	116.1	148.1
2018-05-15	44	80	116.1	108.1	128.1
	52	80	112	104	144
	60	80	124	132	148
2018-05-19	40	80	124	116	132.1
	44	72	116	128	132
	52	76	112	132	132
	56	84	120	120	120
Mean	52.3333	85.6917	119.383	125.883	144.575
std	7.43117	11.1687	7.04921	12.5973	15.0847

## Sheet: CPDMS_impulse
	4	8	12	16	20
laser confluence[J/cm^2]	0.107652	0.237118	0.361868	0.474944	0.580946
Impusle [s*Pa]	0.63	2.2	3.61	4.81	6.27
	0.6	2.36	3.45	4.81	6.14
2018-03-22	0.73	2.33	3.78	4.91	6.2
	0.41	1.35	2.31	3.42	4.16
	0.4	1.34	2.47	3.24	4.95
2018-05-15	0.4	1.34	2.29	3.31	4.08
	0.37	1.42	2.46	3.04	4.35
	0.39	1.46	2.41	3.45	4.17
2018-05-19	0.35	1.42	2.41	3.44	3.93
	0.46	1.55	2.56	3.38	4.24
	0.48	1.56	2.63	3.45	4.19
	0.53	1.49	2.6	3.47	4.28	(confirmed by hand calculating according to the plot ~4.375)
Mean	0.479167	1.65167	2.74833	3.7275	4.74667
std	0.114416	0.380435	0.513352	0.654779	0.872987
