# Supplementary material for: Shock wave impact on the viability of MDA-MB-231 cells
Source: PLoS One. 2020 Jun 4;15(6):e0234138. doi: 10.1371/journal.pone.0234138 (PMC7272042; doi:10.1371/journal.pone.0234138)
Supplement: S2 Table — (XLSX) [file pone.0234138.s002.xlsx]

## Sheet: 1
	blank	control	4	8	12	16	20
	0.081	0.416	0.469	0.334	0.237	0.154	0.134
	0.074	0.367	0.432	0.327	0.22	0.162	0.123
	0.075	0.358	0.427	0.322	0.264	0.148	0.119
	0.076	0.398	0.44	0.412	0.234	0.184	0.115
Mean	0.0765
subtract blank		0.3395	0.3925	0.2575	0.1605	0.0775	0.0575
		0.2905	0.3555	0.2505	0.1435	0.0855	0.0465
		0.2815	0.3505	0.2455	0.1875	0.0715	0.0425
		0.3215	0.3635	0.3355	0.1575	0.1075	0.0385
Mean		0.30825	0.3655	0.27225	0.16225	0.0855	0.04625
Normalized by control			1.18573	0.883212	0.526358	0.277372	0.150041

## Sheet: 2
	blank	control	4	8	12	16	20
	0.073	0.335	0.418	0.298	0.249	0.16	0.114
	0.07	0.333	0.363	0.308	0.202	0.129	0.117
	0.07	0.341	0.376	0.27	0.193	0.152	0.126
	0.068	0.367	0.391	0.317	0.233	0.16	0.109
Mean	0.07025
subtract blank		0.26475	0.34775	0.22775	0.17875	0.08975	0.04375
		0.26275	0.29275	0.23775	0.13175	0.05875	0.04675
		0.27075	0.30575	0.19975	0.12275	0.08175	0.05575
		0.29675	0.32075	0.24675	0.16275	0.08975	0.03875
Mean		0.27375	0.31675	0.228	0.149	0.08	0.04625
Normalized by control			1.15708	0.832877	0.544292	0.292237	0.16895

## Sheet: 3
	blank	control	4	8	12	16	20
	0.071	0.341	0.323	0.249	0.182	0.133	0.136
	0.069	0.337	0.309	0.263	0.186	0.129	0.102
	0.069	0.362	0.313	0.245	0.191	0.122	0.111
	0.049	0.42	0.323	0.282	0.178	0.139	0.103
Mean	0.0645
subtract blank		0.2765	0.2585	0.1845	0.1175	0.0685	0.0715
		0.2725	0.2445	0.1985	0.1215	0.0645	0.0375
		0.2975	0.2485	0.1805	0.1265	0.0575	0.0465
		0.3555	0.2585	0.2175	0.1135	0.0745	0.0385
Mean		0.3005	0.2525	0.19525	0.11975	0.06625	0.0485
Normalized by control			0.840266	0.64975	0.398502	0.220466	0.161398

## Sheet: allNormalized
Normalized	4	8	12	16	20
	1.18573	0.883212	0.526358	0.277372	0.150041
	1.15708	0.832877	0.544292	0.292237	0.16895
	0.840266	0.64975	0.398502	0.220466	0.161398
Mean	1.06102	0.788613	0.489718	0.263359	0.160129
Std	0.191717	0.122864	0.079502	0.0378824	0.0095182
Pressure [MPa]	9.35	24.675	34.1583	38.3333	42.2417
Decay [ns]	51.675	142.027	152.883	162.883	165.378
Impulse[s*Pa]	0.965	4.4025	7.27417	9.46667	10.9858
