# Supplementary material for: Shock wave impact on the viability of MDA-MB-231 cells
Source: PLoS One. 2020 Jun 4;15(6):e0234138. doi: 10.1371/journal.pone.0234138 (PMC7272042; doi:10.1371/journal.pone.0234138)
Supplement: S3 Table — (XLSX) [file pone.0234138.s003.xlsx]

## Sheet: 1
	blank	control	4	8	12	16	20
	0.116	0.256	0.314	0.295	0.254	0.289	0.266
	0.104	0.255	0.33	0.252	0.294	0.273	0.282
	0.102	0.301	0.331	0.254	0.265	0.276	0.3
	0.104	0.32	0.347	0.275	0.28	0.293	0.298
Mean	0.1065
subtract blank		0.1495	0.2075	0.1885	0.1475	0.1825	0.1595
		0.1485	0.2235	0.1455	0.1875	0.1665	0.1755
		0.1945	0.2245	0.1475	0.1585	0.1695	0.1935
		0.2135	0.2405	0.1685	0.1735	0.1865	0.1915
Mean		0.1765	0.224	0.1625	0.16675	0.17625	0.18
Normalized by control			1.26912	0.92068	0.944759	0.998584	1.01983

## Sheet: 2
	blank	control	4	8	12	16	20
	0.073	0.446	0.41	0.369	0.351	0.36	0.39
	0.078	0.459	0.367	0.366	0.345	0.347	0.365
	0.076	0.494	0.375	0.358	0.361	0.331	0.364
	0.079	0.496	0.439	0.387	0.375	0.351	0.395
Mean	0.0765
subtract blank		0.3695	0.3335	0.2925	0.2745	0.2835	0.3135
		0.3825	0.2905	0.2895	0.2685	0.2705	0.2885
		0.4175	0.2985	0.2815	0.2845	0.2545	0.2875
		0.4195	0.3625	0.3105	0.2985	0.2745	0.3185
Mean		0.39725	0.32125	0.2935	0.2815	0.27075	0.302
Normalized by control			0.808685	0.738829	0.708622	0.681561	0.760227

## Sheet: 3
	blank	control	4	8	12	16	20
	0.072	0.358	0.306	0.289	0.271	0.282	0.266
	0.1	0.305	0.306	0.298	0.26	0.281	0.261
	0.071	0.351	0.321	0.286	0.263	0.288	0.292
	0.071	0.407	0.353	0.312	0.267	0.326	0.29
Mean	0.0785
subtract blank		0.2795	0.2275	0.2105	0.1925	0.2035	0.1875
		0.2265	0.2275	0.2195	0.1815	0.2025	0.1825
		0.2725	0.2425	0.2075	0.1845	0.2095	0.2135
		0.3285	0.2745	0.2335	0.1885	0.2475	0.2115
Mean		0.27675	0.243	0.21775	0.18675	0.21575	0.19875
Normalized by control			0.878049	0.786811	0.674797	0.779584	0.718157

## Sheet: allNormalized
Normalized	4	8	12	16	20
	1.26912	0.92068	0.944759	0.998584	1.01983
	0.808685	0.738829	0.708622	0.681561	0.760227
	0.878049	0.786811	0.674797	0.779584	0.718157
Mean	0.985285	0.81544	0.776059	0.81991	0.832738
Std	0.248244	0.0942449	0.147074	0.162313	0.163386
Pressure [MPa]	7.33333	18.8667	25.8833	30.775	36.0333
Decay [ns]	52.3333	85.6917	119.383	125.883	144.575
Impulse[s*Pa]	0.479167	1.65167	2.74833	3.7275	4.74667
