# Supplementary material for: Shock wave impact on the viability of MDA-MB-231 cells
Source: PLoS One. 2020 Jun 4;15(6):e0234138. doi: 10.1371/journal.pone.0234138 (PMC7272042; doi:10.1371/journal.pone.0234138)
Supplement: S4 Table — (XLSX) [file pone.0234138.s004.xlsx]

## Sheet: CPDMS_attached_day0
DAPI	0	4	12	20			RFP	0	4	12	20				ratio	0	4	12	20			DAPI-RFP	0	4	12	20
G1	3331	2730	2790	3056			G1	22	19	24	72					0.00660462	0.00695971	0.00860215	0.0235602				3309	2711	2766	2984
	2242	2457	2985	2626				13	11	26	73					0.00579839	0.004477	0.00871022	0.0277989				2229	2446	2959	2553
	2349	3212	3770	2960				18	24	22	100					0.00766284	0.00747198	0.00583554	0.0337838				2331	3188	3748	2860
	2161	2682	2541	2777				13	26	18	59					0.00601573	0.00969426	0.00708383	0.0212459				2148	2656	2523	2718
G2	3251	2432	2884	3040			G2	46	29	24	18					0.0141495	0.0119243	0.00832178	0.00592105				3205	2403	2860	3022
	1959	2276	3434	3405				28	11	29	30					0.014293	0.00483304	0.00844496	0.00881057				1931	2265	3405	3375
	2262	2801	2580	2651				23	20	20	44					0.010168	0.00714031	0.00775194	0.0165975				2239	2781	2560	2607
	2287	2015	2382	2213				20	21	19	40					0.00874508	0.0104218	0.00797649	0.018075				2267	1994	2363	2173
G3	1821	3628	4491	3550			G3	33	18	34	46					0.0181219	0.00496141	0.0075707	0.0129577				1788	3610	4457	3504
	2703	3330	5512	3761				28	20	15	39					0.0103589	0.00600601	0.00272134	0.0103696				2675	3310	5497	3722
	2801	3825	3838	2776				19	34	56	87					0.00678329	0.00888889	0.0145909	0.0313401				2782	3791	3782	2689
	3300	3657	3413	3351				29	55	35	98					0.00878788	0.0150396	0.0102549	0.029245				3271	3602	3378	3253
G4	2244	2538	2125	1976			G4	27	25	28	30					0.0120321	0.00985028	0.0131765	0.0151822				2217	2513	2097	1946
	1473	2630	2737	2890				13	26	56	32					0.00882553	0.00988593	0.0204604	0.0110727				1460	2604	2681	2858
	1734	3026	2185	1962				14	16	26	57					0.00807382	0.00528751	0.0118993	0.029052				1720	3010	2159	1905
	1601	2584	2397	2119				22	20	37	64					0.0137414	0.00773994	0.015436	0.0302029				1579	2564	2360	2055
Average	2344.94	2863.94	3129	2819.56				23	23.4375	29.3125	55.5625					0.0100101	0.00816138	0.0099273	0.0203259				2321.94	2840.5	3099.69	2764
std	571.014	513.193	887.78	533.238				8.52936	10.031	11.7192	24.2873					0.00343599	0.00280872	0.0041567	0.00882963				567.128	508.316	887.897	533.075

## Sheet: CPDMS_attached_day1
DAPI	0	4	12	20			RFP	0	4	12	20				ratio	0	4	12	20			DAPI-RFP	0	4	12	20
G1	2747	5556	5515	5194			G1	26	44	40	72					0.00946487	0.00791937	0.00725295	0.0138621				2721	5512	5475	5122
	2654	5810	4670	4636				21	43	49	60					0.00791258	0.00740103	0.0104925	0.0129422				2633	5767	4621	4576
	2339	4790	4068	4809				21	47	46	100					0.0089782	0.00981211	0.0113078	0.0207943				2318	4743	4022	4709
	3420	4516	4155	3806				36	59	43	61					0.0105263	0.0130647	0.010349	0.0160273				3384	4457	4112	3745
G2	2739	6158	6904	3975			G2	19	36	54	48					0.00693684	0.00584605	0.00782155	0.0120755				2720	6122	6850	3927
	3320	6406	5859	4604				26	39	36	60					0.00783133	0.00608804	0.00614439	0.0130321				3294	6367	5823	4544
	2153	4355	4710	3467				38	32	37	32					0.0176498	0.00734788	0.00785563	0.00922988				2115	4323	4673	3435
	1573	3240	3566	3699				14	23	30	50					0.00890019	0.00709877	0.00841279	0.0135172				1559	3217	3536	3649
G3	3865	7486	7298	6093			G3	33	50	52	64					0.00853816	0.00667913	0.00712524	0.0105039				3832	7436	7246	6029
	3782	8303	9203	5509				27	58	83	62					0.00713908	0.00698543	0.0090188	0.0112543				3755	8245	9120	5447
	3480	7631	5509	5735				29	70	39	77					0.00833333	0.00917311	0.00707932	0.0134263				3451	7561	5470	5658
	3500	6385	5994	6103				20	43	52	79					0.00571429	0.00673453	0.00867534	0.0129445				3480	6342	5942	6024
G4	2293	5213	4942	4951			G4	32	53	60	76					0.0139555	0.0101669	0.0121408	0.0153504				2261	5160	4882	4875
	2467	6197	5758	5418				26	38	58	70					0.0105391	0.006132	0.0100729	0.0129199				2441	6159	5700	5348
	2078	4918	3783	4809				34	63	39	92					0.0163619	0.0128101	0.0103093	0.0191308				2044	4855	3744	4717
	2807	5965	5030	5257				27	55	56	81					0.00961881	0.00922045	0.0111332	0.015408				2780	5910	4974	5176
Average	2826.06	5808.06	5435.25	4879.06				26.8125	47.0625	48.375	67.75					0.00990002	0.00827997	0.00907447	0.0139012				2799.25	5761	5386.88	4811.31
std	649.454	1274.12	1407.18	796.029				6.48285	11.9031	12.3586	16.3993					0.00323692	0.00218147	0.0017343	0.00286559				648.162	1268.67	1398.19	786.861

## Sheet: CPDMS_detached_day0
DAPI	0	4	12	20			RFP	0	4	12	20				ratio	0	4	12	20			DAPI-RFP	0	4	12	20
G1	84	25	27	220			G1	14	12	10	180					0.166667	0.48	0.37037	0.818182				70	13	17	40
	62	39	29	288				6	10	13	196					0.0967742	0.25641	0.448276	0.680556				56	29	16	92
	57	65	53	287				3	7	15	181					0.0526316	0.107692	0.283019	0.630662				54	58	38	106
	90	50	77	256				13	25	16	168					0.144444	0.5	0.207792	0.65625				77	25	61	88
G2	43	39	48	66			G2	13	19	11	30					0.302326	0.487179	0.229167	0.454545				30	20	37	36
	58	44	40	131				10	8	9	45					0.172414	0.181818	0.225	0.343511				48	36	31	86
	55	59	75	143				16	16	32	64					0.290909	0.271186	0.426667	0.447552				39	43	43	79
	40	39	26	91				13	20	9	52					0.325	0.512821	0.346154	0.571429				27	19	17	39
G3	60	49	94	205			G3	16	42	35	108					0.266667	0.857143	0.37234	0.526829				44	7	59	97
	100	95	89	318				16	21	30	182					0.16	0.221053	0.337079	0.572327				84	74	59	136
	85	118	135	486				32	27	48	207					0.376471	0.228814	0.355556	0.425926				53	91	87	279
	74	64	182	641				22	43	38	360					0.297297	0.671875	0.208791	0.561622				52	21	144	281
G4	238	51	110	318			G4	37	18	25	120					0.155462	0.352941	0.227273	0.377358				201	33	85	198
	280	119	207	457				72	42	43	134					0.257143	0.352941	0.207729	0.293217				208	77	164	323
	122	191	144	370				22	43	45	128					0.180328	0.225131	0.3125	0.345946				100	148	99	242
	168	94	177	450				52	22	37	139					0.309524	0.234043	0.20904	0.308889				116	72	140	311
Average	101	71.3125	94.5625	295.438				22.3125	23.4375	26	143.375					0.222129	0.371315	0.297922	0.500925				78.6875	47.875	68.5625	152.062
std	67.696	41.4483	57.3149	152.595				17.499	12.283	13.6519	78.2311					0.0894921	0.193745	0.0809023	0.146418				52.9702	35.8693	45.9306	99.7042

## Sheet: CPDMS_detached_day1
DAPI	0	4	12	20			RFP	0	4	12	20				ratio	0	4	12	20			DAPI-RFP	0	4	12	20
G2							G2
G3	145	87	139	292			G3	12	15	16	183					0.0827586	0.172414	0.115108	0.626712				133	72	123	109
	144	66	105	309				11	13	19	118					0.0763889	0.19697	0.180952	0.381877				133	53	86	191
	154	59	143	139				8	22	15	86					0.0519481	0.372881	0.104895	0.618705				146	37	128	53
	70	41	84	207				13	18	14	85					0.185714	0.439024	0.166667	0.410628				57	23	70	122
G4	59	61	84	166			G4	7	11	17	48					0.118644	0.180328	0.202381	0.289157				52	50	67	118
	115	42	121	287				13	8	19	43					0.113043	0.190476	0.157025	0.149826				102	34	102	244
	128	49	43	225				14	9	26	63					0.109375	0.183673	0.604651	0.28				114	40	17	162
	131	44	82	140				13	12	14	75					0.0992366	0.272727	0.170732	0.535714				118	32	68	65
G5	122	115	204	233			G5	26	42	60	161					0.213115	0.365217	0.294118	0.690987				96	73	144	72
	62	99	73	388				25	33	39	351					0.403226	0.333333	0.534247	0.904639				37	66	34	37
	71	83	122	436				14	51	47	424					0.197183	0.614458	0.385246	0.972477				57	32	75	12
	214	88	86	212				67	36	53	248					0.313084	0.409091	0.616279	1.16981				147	52	33	-36
G6	370	194	265	688			G6	34	28	33	69					0.0918919	0.14433	0.124528	0.100291				336	166	232	619
	627	221	322	797				43	26	39	113					0.0685805	0.117647	0.121118	0.141782				584	195	283	684
	261	156	184	421				25	25	44	96					0.0957854	0.160256	0.23913	0.228029				236	131	140	325
	525	113	145	363				50	27	28	94					0.0952381	0.238938	0.193103	0.258953				475	86	117	269
Average	227.417	94.4167	143.083	336.167				20.25	17.8333	23.6667	89.4167					0.0990504	0.222472	0.198358	0.335139				176.438	71.375	107.438	190.375
std	176.49	60.2197	77.0481	200.942				13.815	7.1278	9.86858	35.8456					0.0318845	0.0916248	0.128336	0.17389				152.603	48.8696	68.3456	197.974

## Sheet: CPDMS_detachedRatio_day0
Detached Ratio	0	4	12	20
G1	0.0245974	0.00907441	0.00958466	0.0671551
	0.0269097	0.015625	0.00962177	0.0988332
	0.0236908	0.0198352	0.0138635	0.0883893
	0.0399822	0.0183016	0.0294118	0.0844049
G2	0.013054	0.0157831	0.0163711	0.0212492
	0.0287556	0.0189655	0.0115141	0.0370475
	0.0237376	0.0206294	0.0282486	0.0511811
	0.0171895	0.0189873	0.0107973	0.0394965
G3	0.0318979	0.0133261	0.0205016	0.0545939
	0.0356761	0.0277372	0.01589	0.0779603
	0.0294525	0.0299265	0.0339794	0.148988
	0.0219324	0.0171997	0.0506259	0.160571
G4	0.0958904	0.0196987	0.049217	0.138622
	0.159726	0.0432885	0.0703125	0.13654
	0.0657328	0.0593721	0.0618291	0.158662
	0.0949689	0.0351008	0.0687646	0.175165
Average	0.0458246	0.0239282	0.0312833	0.0961788
std	0.0382696	0.0123648	0.0212227	0.048713

## Sheet: CPDMS_detachedRatio_day1
Detached Ratio	0	4	12	20
G1	0.0501383	0.0154173	0.0245844	0.0532264
	0.0514653	0.0112321	0.0219895	0.0624874
	0.061773	0.0121675	0.0339587	0.0280922
	0.0200573	0.00899715	0.019816	0.0515824
G2	0.0210865	0.00980865	0.0120206	0.0400869
	0.0334789	0.00651365	0.0202341	0.0586792
	0.0561157	0.0111262	0.00904692	0.0609426
	0.0768779	0.0133983	0.0224781	0.0364678
G3	0.0305994	0.0151296	0.0271927	0.0368321
	0.016129	0.0117829	0.00786977	0.0657962
	0.0199944	0.0107597	0.0216658	0.0706531
	0.0576198	0.0135949	0.0141447	0.0335709
G4	0.138941	0.0358794	0.050893	0.122007
	0.20265	0.0344344	0.0529605	0.128238
	0.111586	0.030745	0.0463827	0.0804971
	0.157563	0.0185916	0.0280193	0.0645907
Average	0.0691298	0.0162237	0.0258286	0.0621094
std	0.0536821	0.00885925	0.0134703	0.02778

## Sheet: CPDMS_summary
Average	0	4	12	20				STD	0	4	12	20
laser fluence
peak pressure	0	7.33333	25.8833	36.0333						1.90058	3.76294	3.83587
decay time	0	52.3333	119.383	144.575						7.43117	7.04921	15.0847
day0 attached DAPI#	2344.94	2863.94	3129	2819.56				day0 attached DAPI#	571.014	513.193	887.78	533.238
day0 attached RFP#	23	23.4375	29.3125	55.5625				day0 attached RFP#	8.52936	10.031	11.7192	24.2873
day0 attached ratio	0.0100101	0.00816138	0.0099273	0.0203259				day0 attached ratio	0.00343599	0.00280872	0.0041567	0.00882963
day1 attached DAPI#	2826.06	5808.06	5435.25	4879.06				day1 attached DAPI#	649.454	1274.12	1407.18	796.029
day1 attached RFP#	26.8125	47.0625	48.375	67.75				day1 attached RFP#	6.48285	11.9031	12.3586	16.3993
day1 attached ratio	0.00990002	0.00827997	0.00907447	0.0139012				day1 attached ratio	0.00323692	0.00218147	0.0017343	0.00286559
day0 detached DAPI#	101	71.3125	94.5625	295.438				day0 detached DAPI#	67.696	41.4483	57.3149	152.595
day0 detached RFP#	22.3125	23.4375	26	143.375				day0 detached RFP#	17.499	12.283	13.6519	78.2311
day0 detached ratio	0.222129	0.371315	0.297922	0.500925				day0 detached ratio	0.0894921	0.193745	0.0809023	0.146418
day1 detached DAPI#	227.417	94.4167	143.083	336.167				day1 detached DAPI#	176.49	60.2197	77.0481	200.942
day1 detached RFP#	20.25	17.8333	23.6667	89.4167				day1 detached RFP#	13.815	7.1278	9.86858	35.8456
day1 detached ratio	0.0990504	0.222472	0.198358	0.335139				day1 detached ratio	0.0318845	0.0916248	0.128336	0.17389
day0 detachedRatio	0.0458246	0.0239282	0.0312833	0.0961788				day0 detachedRatio	0.0382696	0.0276958	0.106782	0.109924
day1 detachedRatio	0.0691298	0.0162237	0.0258286	0.0621094				day1 detachedRatio	0.0536821	0.00885925	0.0134703	0.02778
impulse [s*Pa]	0	0.479167	2.74833	4.74667					0	0.114416	0.513352	0.872987
day0 attached DAPI-RFP	2321.94	2840.5	3099.69	2764				day0 attached DAPI-RFP
day1 attached DAPI-RFP	2799.25	5761	5386.88	4811.31				day1 attached DAPI-RFP
attached growth ratio	1.20557	2.02816	1.73788	1.74071				attached growth ratio
day0 detached DAPI-RFP	78.6875	47.875	68.5625	152.062				day0 detached DAPI-RFP
day1 detached DAPI-RFP	176.438	71.375	107.438	190.375				day1 detached DAPI-RFP
detached growth ratio	2.24226	1.49086	1.567	1.25195				detached growth ratio

## Sheet: PPDMS_attached_day0
DAPI	0	4	12	20			RFP	0	4	12	20				ratio	0	4	12	20			DAPI-RFP	0	4	12	20
G2							G2
G3	2544	2323	995	577			G3	21	22	141	95					0.00825472	0.00947051	0.141709	0.164645				2523	2301	854	482
	2907	2153	784	425				13	20	105	209					0.00447196	0.00928936	0.133929	0.491765				2894	2133	679	216
	3001	1941	689	264				11	25	124	57					0.00366544	0.01288	0.179971	0.215909				2990	1916	565	207
	2626	2776	1129	413				12	32	177	115					0.00456969	0.0115274	0.156776	0.27845				2614	2744	952	298
G4	3165	4458	1210	766			G4	29	29	94	136					0.00916272	0.00650516	0.077686	0.177546				3136	4429	1116	630
	3464	3801	914	935				32	37	116	159					0.00923788	0.00973428	0.126915	0.170053				3432	3764	798	776
	3692	2877	1386	1210				20	18	95	201					0.00541712	0.00625652	0.0685426	0.166116				3672	2859	1291	1009
	3398	3501	987	1185				20	37	51	180					0.00588582	0.0105684	0.0516717	0.151899				3378	3464	936	1005
G5	4390	4219	2251	1161			G5	35	30	119	103					0.00797267	0.00711069	0.0528654	0.0887166				4355	4189	2132	1058
	3426	4092	1771	1131				13	24	88	165					0.00379451	0.0058651	0.0496894	0.145889				3413	4068	1683	966
	3343	3556	1507	1101				28	28	181	168					0.00837571	0.00787402	0.120106	0.152589				3315	3528	1326	933
	2141	3096	1641	846				30	24	71	168					0.0140121	0.00775194	0.0432663	0.198582				2111	3072	1570	678
G6	1283	1443	830	635			G6	8	14	57	71					0.00623539	0.00970201	0.0686747	0.111811				1275	1429	773	564
	636	1068	969	451				9	11	55	57					0.0141509	0.0102996	0.0567595	0.126386				627	1057	914	394
	1457	2120	866	531				17	34	44	51					0.0116678	0.0160377	0.0508083	0.0960452				1440	2086	822	480
	1344	1592	724	697				22	27	33	82					0.016369	0.0169598	0.0455801	0.117647				1322	1565	691	615
Average	2676.06	2813.5	1165.81	770.5				20	25.75	96.9375	126.062					0.00832772	0.00986453	0.0890593	0.178378				2656.06	2787.75	1068.88	644.438
std	1005.8	1022.71	423.687	307.591				8.42615	7.35272	43.4345	52.0738					0.00382255	0.00314077	0.0445464	0.0930436				1001.47	1018.49	414.443	280.365

## Sheet: PPDMS_attached_day1
DAPI	0	4	12	20			RFP	0	4	12	20				ratio	0	4	12	20			DAPI-RFP	0	4	12	20
G2							G2
G3	3024	4125	1273	888			G3	25	28	66	63					0.0082672	0.00678788	0.051846	0.0709459				2999	4097	1207	825
	4102	3775	1346	498				30	14	70	52					0.00731351	0.00370861	0.0520059	0.104418				4072	3761	1276	446
	3577	5387	973	538				22	41	70	82					0.00615041	0.00761092	0.0719424	0.152416				3555	5346	903	456
	4822	5712	1251	226				29	25	114	32					0.0060141	0.00437675	0.0911271	0.141593				4793	5687	1137	194
G4	6534	5937	1690	1142			G4	58	63	45	82					0.00887665	0.0106114	0.0266272	0.0718039				6476	5874	1645	1060
	5958	6508	1415	1076				57	103	64	174					0.00956697	0.0158267	0.0452297	0.16171				5901	6405	1351	902
	5747	5790	1638	1063				50	100	38	116					0.00870019	0.0172712	0.023199	0.109125				5697	5690	1600	947
	6616	5790	2615	1459				84	93	59	116					0.0126965	0.0160622	0.0225621	0.0795065				6532	5697	2556	1343
G5	4668	4990	2946	1722			G5	49	51	72	97					0.010497	0.0102204	0.0244399	0.0563298				4619	4939	2874	1625
	4968	5400	3298	1533				40	60	60	90					0.00805153	0.0111111	0.0181928	0.0587084				4928	5340	3238	1443
	3302	3570	2791	2225				23	28	82	109					0.00696548	0.00784314	0.0293802	0.0489888				3279	3542	2709	2116
	2816	3510	3051	2486				42	53	94	150					0.0149148	0.0150997	0.0308096	0.0603379				2774	3457	2957	2336
G6	1941	3087	909	685			G6	20	30	29	36					0.010304	0.00971817	0.0319032	0.0525547				1921	3057	880	649
	2597	3614	1278	580				29	27	36	20					0.0111667	0.00747095	0.028169	0.0344828				2568	3587	1242	560
	2572	4779	1269	791				24	32	32	24					0.00933126	0.00669596	0.0252167	0.0303413				2548	4747	1237	767
	2335	4184	2113	392				17	49	67	19					0.00728051	0.0117113	0.0317085	0.0484694				2318	4135	2046	373
Average	4098.69	4759.88	1866	1081.5				37.4375	49.8125	62.375	78.875					0.00913105	0.0101329	0.0377725	0.0801082				4061.25	4710.06	1803.62	1002.62
std	1502.16	1034.44	782.663	633.174				17.6669	26.9959	22.2791	45.6315					0.00231785	0.00405549	0.0194288	0.0402765				1487.17	1015.72	775.76	601.982

## Sheet: PPDMS_detached_day0
DAPI	0	4	12	20			RFP	0	4	12	20				ratio	0	4	12	20			DAPI-RFP	0	4	12	20
G2							G2
G3	36	38	981	1503			G3	12	12	707	1287					0.333333	0.315789	0.720693	0.856287				24	26	274	216
	63	34	807	1847				19	12	610	1648					0.301587	0.352941	0.755886	0.892258				44	22	197	199
	67	65	905	1670				4	20	677	1623					0.0597015	0.307692	0.748066	0.971856				63	45	228	47
	104	66	1347	2034				18	21	852	1863					0.173077	0.318182	0.632517	0.915929				86	45	495	171
G4	74	113	1349	1890			G4	18	25	715	1793					0.243243	0.221239	0.530022	0.948677				56	88	634	97
	130	66	1845	2303				17	13	1167	1892					0.130769	0.19697	0.63252	0.821537				113	53	678	411
	82	222	1658	2515				13	27	933	1845					0.158537	0.121622	0.562726	0.733598				69	195	725	670
	88	165	1537	2468				17	31	836	1690					0.193182	0.187879	0.543917	0.684765				71	134	701	778
G5	65	61	649	943			G5	35	12	389	1183					0.538462	0.196721	0.599384	1.25451				30	49	260	-240
	180	120	974	1296				19	34	571	1509					0.105556	0.283333	0.586242	1.16435				161	86	403	-213
	227	77	1599	1598				34	41	1067	1707					0.14978	0.532468	0.667292	1.06821				193	36	532	-109
	104	81	973	1206				19	23	556	1673					0.182692	0.283951	0.571429	1.38723				85	58	417	-467
G6	148	86	913	1762			G6	26	32	591	1427					0.175676	0.372093	0.647317	0.809875				122	54	322	335
	110	152	1073	1850				33	68	517	1488					0.3	0.447368	0.481827	0.804324				77	84	556	362
	172	105	1099	1933				44	54	507	1388					0.255814	0.514286	0.461328	0.718055				128	51	592	545
	101	90	1211	1753				29	40	599	1167					0.287129	0.444444	0.494633	0.665716				72	50	612	586
Average	109.438	96.3125	1182.5	1785.69				22.3125	29.0625	705.875	1573.94					0.224284	0.318561	0.602237	0.918574				87.125	67.25	476.625	211.75
std	49.0841	47.8497	329.955	417.081				9.98573	15.3561	206.751	226.88					0.110424	0.116747	0.0881502	0.2017				44.5868	42.5096	173.127	339.985

[truncated: 4 more sheets: PPDMS_detached_day1, PPDMS_detachedRatio_day0, PPDMS_detachedRatio_day1, PPDMS_summary]
